# Supplementary material for: Catenin Alpha 2 May Be a Biomarker or Potential Drug Target in Psychiatric Disorders with Perseverative Negative Thinking
Source: Pharmaceuticals (Basel). 2021 Aug 26;14(9):850. doi: 10.3390/ph14090850 (PMC8468481; doi:10.3390/ph14090850)
Supplement: Supplementary file 1 [file pharmaceuticals-14-00850-s001.zip]

Archive with 1 entries (1 files):
- pharmaceuticals-1337153-supplementary.xlsx
