# Supplementary material for: Catenin Alpha 2 May Be a Biomarker or Potential Drug Target in Psychiatric Disorders with Perseverative Negative Thinking
Source: Pharmaceuticals (Basel). 2021 Aug 26;14(9):850. doi: 10.3390/ph14090850 (PMC8468481; doi:10.3390/ph14090850)
Supplement: Supplementary file 1 [file pharmaceuticals-14-00850-s001.zip › pharmaceuticals-1337153-supplementary.xlsx]

## Sheet: STable01
									P-values
RRS rumination			RRS brooding			RRS reflection			BMI	BSI GSI	BSI SOM	BSI OC	BSI IS	BSI DEP	BSI ANX	BSI HOS	BSI PHOB	BSI PAR	BSI PSY
SNP	Position	P-value	SNP	Position	P-value	SNP	Position	P-value
rs11126702	79418487	0.0397916
rs1434199	79422965	0.0324749	rs1434199	79422965	0.0412092
			rs77611448	79468871	0.0217814					0.0374064	0.0374064					0.0374064
			rs1991920	79566623	0.0345157					0.0412544		0.0138306				0.00267401			0.0328223
						rs80263873	79652072	0.0102985
			rs115627440	79657297	0.0417192
						rs115598684	79665831	0.0302979
rs34077378	79734334	0.027705																0.0346848
rs28447361	79772114	0.0226447																0.0137898
			rs142140490	79824639	0.0221101								0.0192387					0.0150384
rs10209612	79869978	0.0372079							0.0485107
						rs2089815	79905975	0.0339307			0.018387		0.0113561
rs6733238	80013995	0.0221638	rs6733238	80013995	0.00988791					0.0238641			0.0483018	0.026292			0.0194277
rs10865444	80015972	0.0336355	rs10865444	80015972	0.0115618					0.0464528							0.0417836
rs12615043	80025376	0.00892286	rs12615043	80025376	0.00169565					0.00764727		0.0245264	0.0378484	0.0101148	0.03068		0.00776452	0.0415776	0.0207118
rs71424901	80159495	0.0389507				rs71424901	80159495	0.00283276
						rs60208065	80194349	0.0353129
						rs673352	80211850	0.0382661
						rs1897775	80228863	0.0493747
						rs17018724	80385306	0.0336308
			rs7564915	80454116	0.0268277	rs7564915	80454116	0.020369
			rs6722071	80465216	0.0113169	rs6722071	80465216	0.0296983
			rs2017913	80721538	0.0149724	rs2017913	80721538	0.00392679
rs17019243	80728281	0.0108197								0.00371737	0.0331917	0.00799083		0.00186541	0.0386317	0.0209837	0.0281947	0.0140063
rs1368899	80734998	0.013195
			rs76003961	80781689	0.0492947	rs76003961	80781689	0.0426687

## Sheet: STable02
SNPs significant for an RRS score in primary analyses						P-value for the outcome in secondary analyses covarying also RRS rumination or brooding
RRS rumination			RRS brooding			BSI GSI	BSI SOM	BSI OC	BSI IS	BSI DEP	BSI ANX	BSI HOS	BSI PHOB	BSI PAR	BSI PSY
SNP	Position	P-value	SNP	Position	P-value
			rs77611448	79468871	0.0217814	0.222574	0.123029					0.187037
			rs1991920	79566623	0.0345157	0.306737		0.0875476				0.0187168			0.197024
rs34077378	79734334	0.027705												0.144031
rs28447361	79772114	0.0226447												0.0645842
			rs142140490	79824639	0.0221101				0.162217					0.118612
rs6733238	80013995	0.0221638				0.150674			0.181711	0.172303			0.0815047
			rs6733238	80013995	0.00988791	0.319818			0.368856	0.333285			0.142113
rs10865444	80015972	0.0336355				0.222769							0.13817
			rs10865444	80015972	0.0115618	0.451684							0.232251
rs12615043	80025376	0.00892286				0.0820544		0.16525	0.182304	0.107025	0.210477		0.0468598	0.200693	0.138938
			rs12615043	80025376	0.00169565	0.241408		0.286877	0.442395	0.275329	0.455588		0.100762	0.426608	0.317718
rs17019243	80728281	0.0108197				0.047356	0.134507	0.0625344		0.0275555	0.251129	0.116683	0.129316	0.0978587

## Sheet: STable03
Single variable or category of variables - 1	Single variable or category of variables - 2	Posterior probability of a relationship between them
Age	BMI	0.0003222
Age	BSI anxiety	4.6e-05
Age	BSI category	0.0792778
Age	BSI paranoid ideation	4.6e-06
Age	BSI somatization	0.0792272
Age	Fram category	1
Age	FramCHD	4.86e-05
Age	FramCVD	5.2e-06
Age	FramHCHD	0.000364
Age	FramSTROKE	1
BSI anxiety	BMI	0.0001642
BSI anxiety	BSI category	0
BSI category	BMI	0.0062726
BSI depression	BMI	5.4e-06
BSI depression	BSI anxiety	1.6e-06
BSI depression	BSI category	0
BSI depression	BSI global severity index	1
BSI depression	BSI hostility	0.0015102
BSI depression	BSI interpersonal sensitivity	0.0001518
BSI depression	BSI paranoid ideation	0.0018274
BSI depression	BSI phobic anxiety	0.0006296
BSI depression	BSI psychoticism	0.0664176
BSI depression	BSI somatization	0.0019996
BSI depression	Fram category	5.6e-06
BSI depression	RRS brooding	0.828914
BSI depression	RRS category	0.923634
BSI depression	RRS reflection	6e-07
BSI depression	RRS rumination	0.0948054
BSI depression	Sex	8.5e-05
BSI global severity index	BMI	1.44e-05
BSI global severity index	BSI anxiety	1
BSI global severity index	BSI category	0
BSI hostility	BSI anxiety	0.968146
BSI hostility	BSI category	0
BSI hostility	BSI global severity index	1
BSI interpersonal sensitivity	BSI anxiety	0.0001034
BSI interpersonal sensitivity	BSI category	0
BSI interpersonal sensitivity	BSI global severity index	1
BSI interpersonal sensitivity	BSI hostility	0.0001502
BSI obsessive-compulsive	BMI	1.72e-05
BSI obsessive-compulsive	BSI anxiety	3.92e-05
BSI obsessive-compulsive	BSI category	0
BSI obsessive-compulsive	BSI global severity index	1
BSI obsessive-compulsive	BSI hostility	1.54e-05
BSI obsessive-compulsive	BSI interpersonal sensitivity	0.0007754
BSI paranoid ideation	BMI	2e-07
BSI paranoid ideation	BSI anxiety	0.0113076
BSI paranoid ideation	BSI category	0
BSI paranoid ideation	BSI global severity index	1
BSI paranoid ideation	BSI hostility	0.857931
BSI paranoid ideation	BSI interpersonal sensitivity	0.0007218
BSI paranoid ideation	BSI obsessive-compulsive	2.32e-05
BSI phobic anxiety	BMI	0.0002862
BSI phobic anxiety	BSI anxiety	0.931974
BSI phobic anxiety	BSI category	0
BSI phobic anxiety	BSI global severity index	1
BSI phobic anxiety	BSI interpersonal sensitivity	0.0163442
BSI phobic anxiety	BSI obsessive-compulsive	1.88e-05
BSI phobic anxiety	BSI paranoid ideation	0.0002588
BSI psychoticism	BSI anxiety	0.0359534
BSI psychoticism	BSI category	0
BSI psychoticism	BSI global severity index	0.999962
BSI psychoticism	BSI hostility	0.0002886
BSI psychoticism	BSI interpersonal sensitivity	0.0097836
BSI psychoticism	BSI obsessive-compulsive	0.609221
BSI psychoticism	BSI paranoid ideation	0.253591
BSI psychoticism	BSI phobic anxiety	2.7e-05
BSI somatization	BMI	0.005785
BSI somatization	BSI category	0
BSI somatization	BSI global severity index	1
BSI somatization	BSI interpersonal sensitivity	1.18e-05
BSI somatization	BSI obsessive-compulsive	0.000106
BSI somatization	BSI phobic anxiety	1.4e-06
BSI somatization	BSI psychoticism	0.000172
Fram category	BMI	1
Fram category	BSI anxiety	0.0014536
Fram category	BSI global severity index	0.001361
Fram category	BSI hostility	6e-07
Fram category	BSI interpersonal sensitivity	4.36e-05
Fram category	BSI obsessive-compulsive	2.12e-05
Fram category	BSI paranoid ideation	0
Fram category	BSI phobic anxiety	0.0002862
Fram category	BSI psychoticism	5e-06
Fram category	BSI somatization	0.921236
FramCHD	BMI	0.68818
FramCHD	BSI anxiety	0.0001154
FramCHD	BSI category	0.0014888
FramCHD	BSI interpersonal sensitivity	5.2e-06
FramCHD	BSI somatization	0.0006784
FramCHD	Fram category	0
FramCVD	BMI	0.77748
FramCVD	BSI anxiety	0.0001692
FramCVD	BSI category	0.0006774
FramCVD	BSI global severity index	3e-06
FramCVD	BSI interpersonal sensitivity	1.88e-05
FramCVD	BSI psychoticism	5e-06
FramCVD	BSI somatization	0.0001476
FramCVD	Fram category	0
FramCVD	FramCHD	1
FramHCHD	BMI	0.25149
FramHCHD	BSI anxiety	0.0004826
FramHCHD	BSI category	0.0006528
FramHCHD	BSI interpersonal sensitivity	1.9e-05
FramHCHD	BSI somatization	0.0001028
FramHCHD	Fram category	0
FramHCHD	FramCHD	1
FramHCHD	FramCVD	0.998697
FramHCHD	FramSTROKE	0.0032844
FramSTROKE	BMI	0.148386
FramSTROKE	BSI anxiety	0.000534
FramSTROKE	BSI category	0.920489
FramSTROKE	BSI hostility	4e-07
FramSTROKE	BSI interpersonal sensitivity	6e-07
FramSTROKE	BSI somatization	0.920407
FramSTROKE	Fram category	0
FramSTROKE	FramCHD	0.0019572
FramSTROKE	FramCVD	1
RRS brooding	BMI	2e-07
RRS brooding	BSI anxiety	0.0122786
RRS brooding	BSI category	0.906615
RRS brooding	BSI global severity index	0.0997162
RRS brooding	BSI hostility	0.799683
RRS brooding	BSI interpersonal sensitivity	0.455938
RRS brooding	BSI obsessive-compulsive	0.0011404
RRS brooding	BSI paranoid ideation	0.0051244
RRS brooding	BSI phobic anxiety	9.6e-06
RRS brooding	BSI psychoticism	0.000301
RRS brooding	BSI somatization	0.0003304
RRS brooding	Fram category	0.0006322
RRS brooding	Sex	0.37038
RRS category	Age	3.4e-06
RRS category	BMI	0.000171
RRS category	BSI anxiety	0.0122928
RRS category	BSI global severity index	0.103638
RRS category	BSI hostility	0.894456
RRS category	BSI interpersonal sensitivity	0.456295
RRS category	BSI obsessive-compulsive	0.0011646
RRS category	BSI paranoid ideation	0.0051258
RRS category	BSI phobic anxiety	1.62e-05
RRS category	BSI psychoticism	0.0003326
RRS category	BSI somatization	0.0003304
RRS category	FramCHD	0.0001858
RRS category	FramCVD	9.2e-06
RRS category	FramHCHD	0.0006162
RRS category	FramSTROKE	0.0001352
RRS category	RRS brooding	0
RRS category	RRS reflection	0
RRS category	Sex	0.467634
RRS reflection	BMI	4e-07
RRS reflection	brooding	1
RRS reflection	BSI anxiety	6e-07
RRS reflection	BSI category	1.42e-05
RRS reflection	BSI interpersonal sensitivity	1.3e-05
RRS reflection	Fram category	4e-07
RRS reflection	Sex	0.0023294
RRS rumination	Age	3.4e-06
RRS rumination	BMI	0.0001704
RRS rumination	BSI anxiety	9e-06
RRS rumination	BSI category	0.095575
RRS rumination	BSI global severity index	0.00048
RRS rumination	BSI hostility	0.0947762
RRS rumination	BSI interpersonal sensitivity	0.000344
RRS rumination	BSI obsessive-compulsive	1.52e-05
RRS rumination	BSI paranoid ideation	1.4e-06
RRS rumination	BSI phobic anxiety	6.6e-06
RRS rumination	BSI psychoticism	3.16e-05
RRS rumination	Fram category	0.0008026
RRS rumination	FramCHD	2.32e-05
RRS rumination	FramCVD	8e-07
RRS rumination	FramHCHD	0.0006082
RRS rumination	RRS brooding	1
RRS rumination	RRS category	0
RRS rumination	RRS reflection	1
RRS rumination	Sex	0.0985092
rs12615043_G	Age	0.000215
rs12615043_G	BMI	0.0070934
rs12615043_G	BSI anxiety	0.0001754
rs12615043_G	BSI category	0.0543634
rs12615043_G	BSI depression	5.92e-05
rs12615043_G	BSI global severity index	0.0089122
rs12615043_G	BSI hostility	0.0332772
rs12615043_G	BSI interpersonal sensitivity	0.0103556
rs12615043_G	BSI obsessive-compulsive	0.0002622
rs12615043_G	BSI paranoid ideation	0.0002026
rs12615043_G	BSI phobic anxiety	7.36e-05
rs12615043_G	BSI psychoticism	0.0001348
rs12615043_G	BSI somatization	0.0013504
rs12615043_G	Fram category	0.0773838
rs12615043_G	FramCHD	0.0436748
rs12615043_G	FramCVD	0.0046112
rs12615043_G	FramHCHD	0.0214266
rs12615043_G	FramSTROKE	0.0005676
rs12615043_G	RRS brooding	0.0005916
rs12615043_G	RRS category	0.0008388
rs12615043_G	RRS reflection	2.8e-06
rs12615043_G	RRS rumination	0.0002448
rs12615043_G	Sex	0.0004256
rs17019243_T	Age	0.0003066
rs17019243_T	BMI	0.0212642
rs17019243_T	BSI anxiety	0.0008046
rs17019243_T	BSI category	0.974748
rs17019243_T	BSI depression	0.0034176
rs17019243_T	BSI global severity index	0.051385
rs17019243_T	BSI hostility	0.0001384
rs17019243_T	BSI interpersonal sensitivity	0.0031636
rs17019243_T	BSI obsessive-compulsive	0.0237814
rs17019243_T	BSI paranoid ideation	0.0066402
rs17019243_T	BSI phobic anxiety	0.0154976
rs17019243_T	BSI psychoticism	0.0065628
rs17019243_T	BSI somatization	0.880635
rs17019243_T	Fram category	0.8625
rs17019243_T	FramCHD	0.0320376
rs17019243_T	FramCVD	0.0024456
rs17019243_T	FramHCHD	0.0180918
rs17019243_T	FramSTROKE	0.000732
rs17019243_T	RRS brooding	0.725445
rs17019243_T	RRS category	0.897734
rs17019243_T	RRS reflection	0.0001298
rs17019243_T	RRS rumination	0.695087
rs17019243_T	Sex	0.177237
Sex	Age	0.0937132
Sex	BMI	0.887889
Sex	BSI anxiety	0.0983126
Sex	BSI category	1
Sex	BSI global severity index	0.0001984
Sex	BSI hostility	0.156338
Sex	BSI interpersonal sensitivity	0.0026604
Sex	BSI obsessive-compulsive	0.0006636
Sex	BSI paranoid ideation	0.0116272
Sex	BSI phobic anxiety	7.4e-06
Sex	BSI psychoticism	6.82e-05
Sex	BSI somatization	1
Sex	Fram category	1
Sex	FramCHD	0.0977304
Sex	FramCVD	0.0085682
Sex	FramHCHD	0.999848
Sex	FramSTROKE	0.9992

## Sheet: Abbreviations
Abbreviation	Meaning
RRS	Ruminative Response Scale
BSI	Brief Symptom Inventory
BMI	body mass index
BSI GSI	BSI global severity index
BSI SOM	BSI somatization
BSI OC	BSI obsessive-compulsive
BSI IS	BSI interpersonal sensitivity
BSI DEP	BSI depression
BSI ANX	BSI anxiety
BSI HOS	BSI hostility
BSI PHOB	BSI phobic anxiety
BSI PAR	BSI paranoid ideation
BSI PSY	BSI psychoticism
SNP	single-nucleotide polymorphism
Fram	Framingham score
CVD	cardiovascular disease
CHD	coronary heart disease
HCHD	hard coronary heart disease: myocardial infarction or coronary death

## Sheet: Legends
Supplementary Table S1.	Position and p-value of SNPs that proved to be nominally significant for any RRS score in primary analyses (Figure 1P-R).
	We can also see primary analysis’ p-value of these SNPs for a particular disease risk score if this is also nominally significant and if that risk score is significantly associated with that particular RRS score (Table 2).
Supplementary Table S2.	Results of secondary analyses in FaST-LMM regression models for the ten BSI scores, covarying either RRS rumination or brooding score.
	Most of the SNP-BSI score associations lost their significance if covarying an RRS score (marked with red font), some of them became a trend (blue font), and some remained nominally significant (green font).
Supplementary Table S3.	Posterior probabilities of a real-life relationship between each pair of single variables and categories of variables in a network model, calculated by a Bayesian Multilevel Analysis.
	Posterior probabilities > 0.5 are marked with the color corresponding to coloring of Figure 2. Variable names are in an alphabetical order.
